# Supplementary material for: The colostrum chronicles: identifying porcine milk oligosaccharides in colostrum and investigating their role in litter performance
Source: J Anim Sci. 2026 Mar 25;104:skag098. doi: 10.1093/jas/skag098 (PMC13181254; doi:10.1093/jas/skag098)
Supplement: skag098_Supplementary_Data [file skag098_supplementary_data.zip]

Archive with 3 entries (3 files):
- Supp. Table 1.docx
- Supp. Table 2.docx
- Supp. Table 3.docx
